# Supplementary material for: Thermal Stability of Encapsulated Carbon-Based Multiporous-Layered-Electrode Perovskite Solar Cells Extended to Over 5000 h at 85 °C
Source: Materials (Basel). 2024 Jun 19;17(12):3002. doi: 10.3390/ma17123002 (PMC11205374; doi:10.3390/ma17123002)
Supplement: Supplementary file 1 [file materials-17-03002-s001.zip]

Archive with 1 entries (1 files):
- materials-3043460-supplementary.pdf
